# Supplementary material for: BAL-derived extracellular vesicles to test ex vivo for endothelial injury in HIV patients on antiretroviral therapy
Source: Am J Respir Crit Care Med. 2026 Mar 16;212(7):1621–3. doi: 10.1093/ajrccm/aamag078 (PMC13318214; doi:10.1093/ajrccm/aamag078)
Supplement: aamag078_Supplementary_Data [file aamag078_supplementary_data.zip]

Archive with 2 entries (2 files):
- Binder1_Blue-202411-2280RL.R2.pdf
- COI_Zagorski, John.docx
